# Supplementary material for: A secreted effector with a dual role as a toxin and as a transcriptional factor
Source: Nat Commun. 2022 Dec 16;13:7779. doi: 10.1038/s41467-022-35522-9 (PMC9755527; doi:10.1038/s41467-022-35522-9)
Supplement: Supplementary file 4 — Supplementary Data 1 [file 41467_2022_35522_MOESM4_ESM.xls]

## Sheet: Sheet1
Supplementary Data 1 | Specific pathways regulated by delivered CccR in Yptb.
Pathway	Gene ID	LogFC	P-value	Regulation	Product
Energy production and conversion	ypk_2000	-0.840242	0.000142337	Down	ribulokinase
	ypk_3389	-0.749845	2.65841e-07	Down	cytochrome b562
	ypk_3390	-0.556095	1.7055e-05	Down	cytochrome b561
	ypk_2172	-0.502007	0.0372602	Down	glycerophosphodiester phosphodiesterase
	ypk_3320	-0.482692	0.0012231	Down	acireductone synthase
	ypk_3297	-0.445556	0.00703719	Down	glycerophosphodiester phosphodiesterase
	ypk_1388	-0.39971	0.0480858	Down	nitrate reductase cytochrome c-type subunit
	ypk_3076	-0.399458	0.00888208	Down	aldo/keto reductase
	ypk_1871	-0.382287	0.00440256	Down	alkene reductase
	ypk_0668	-0.354518	0.00189238	Down	alcohol dehydrogenase
	ypk_3490	-0.352139	0.00339284	Down	pyruvate dehydrogenase complex dihydrolipoyllysine-residue acetyltransferase
	ypk_3491	-0.347514	0.00315145	Down	pyruvate dehydrogenase (acetyl-transferring)%2C homodimeric type
	ypk_3929	-0.299835	0.0121719	Down	menaquinone-dependent protoporphyrinogen IX dehydrogenase
	ypk_1061	-0.279274	0.0221787	Down	flavodoxin
	ypk_2030	-0.27715	0.0113968	Down	aconitate hydratase AcnA
	ypk_1277	-0.273479	0.0159333	Down	Fe-S cluster assembly scaffold IscU
	ypk_3920	0.289821	0.0271417	Ups	glutamate/aspartate:proton symporter GltP
	ypk_3393	0.29418	0.0106801	Ups	dimethylsulfoxide reductase subunit B
	ypk_2010	0.363241	0.00926565	Ups	electron transport complex subunit RsxD
Translation, ribosomal structure and biogenesis	ypk_3353	-0.440886	5.98673e-05	Down	ribosome-associated translation inhibitor RaiA
	ypk_1448	-0.843274	3.48623e-10	Down	ribosome modulation factor
	ypk_0043	-0.345066	0.0032442	Down	selenocysteine-specific translation elongation factor
	ypk_0504	-0.503797	0.000207532	Down	ribosome hibernation promoting factor
	ypk_4074	-0.421272	0.0102736	Down	tRNA (uridine(54)-C5)-methyltransferase TrmA
	ypk_1513	-0.375135	0.0125003	Down	50S ribosomal protein L3 N(5)-glutamine methyltransferase
	ypk_3318	-0.625129	0.00256683	Down	S-methyl-5-thioribose-1-phosphate isomerase
	ypk_0286	0.339196	0.000205762	Ups	50S ribosomal protein L2
	ypk_0022	0.31859	0.00377862	Ups	glycine--tRNA ligase subunit alpha
	ypk_0525	0.272166	0.00937058	Ups	30S ribosomal protein S9
	ypk_0289	0.324926	0.000672883	Ups	30S ribosomal protein S3
	ypk_2040	0.356504	0.000899961	Ups	threonylcarbamoyl-AMP synthase
	ypk_2890	0.315163	0.00117642	Ups	50S ribosomal protein L4
	ypk_0287	0.345707	0.000281177	Ups	30S ribosomal protein S19
	ypk_3757	0.276852	0.0108302	Ups	50S ribosomal protein L21
	ypk_3818	0.344293	0.00293843	Ups	elongation factor P
	ypk_0302	0.274105	0.0136631	Ups	50S ribosomal protein L15
	ypk_2894	0.481281	8.93564e-05	Ups	50S ribosomal protein L22
	ypk_2898	0.290938	0.0387087	Ups	30S ribosomal protein S17
	ypk_0923	0.351749	0.000411453	Ups	peptide chain release factor 2; peptide chain release factor 2
	ypk_0285	0.307742	0.0138524	Ups	50S ribosomal protein L23
	ypk_0338	0.295233	0.00421607	Ups	50S ribosomal protein L7/L12
Flagellar assembly	ypk_0713	-2.8643	0.0146758	Down	flagellar assembly protein H
	ypk_1775	-0.625049	0.0117144	Down	molecular chaperone
	ypk_1774	-0.524251	0.0141466	Down	fimbrial biogenesis outer membrane usher protein
	ypk_1475	-0.409007	0.0218764	Down	type 1 fimbrial protein
	ypk_1748	-0.321594	0.0473643	Down	flagellar motor protein MotB
	ypk_2396	0.26482	0.042187	Ups	flagellar hook-length control protein FliK
	ypk_2428	0.280547	0.0425231	Ups	flagellar synthesis protein FlgN
	ypk_2426	0.286757	0.0279811	Ups	flagellar basal body P-ring formation protein FlgA
	ypk_2424	0.364533	0.00577634	Ups	flagellar basal body rod protein FlgC
	ypk_2401	0.428258	0.00152457	Ups	flagellar biosynthetic protein FliO
	ypk_0726	0.465162	0.0486827	Ups	flagellin
	ypk_2404	0.58773	0.0225119	Ups	flagellar type III secretion system protein FliR
	ypk_2398	0.860745	6.52671e-07	Ups	flagellar basal body-associated protein FliL
	ypk_2273	1.28486	0.0306359	Ups	molecular chaperone
	ypk_2272	1.5182	0.0319251	Ups	type 1 fimbrial protein
Replication, recombination and repair	ypk_1826	-0.414415	0.00175254	Down	integration host factor subunit alpha
	ypk_3229	-0.413854	0.000759176	Down	ComEA family DNA-binding protein
	ypk_0425	-0.402037	0.00824276	Down	type II toxin-antitoxin system RelB/DinJ family antitoxin
	ypk_3278	-0.38401	0.00888263	Down	AAA family ATPase
	ypk_4180	-0.300477	0.0183903	Down	ATP-dependent DNA helicase RecG
	ypk_1354	0.282614	0.0349576	Ups	DnaA inactivator Hda
	ypk_2144	0.303532	0.0100892	Ups	Holliday junction branch migration protein RuvA
	ypk_1191	0.329562	0.0351668	Ups	DNA repair protein RecO
	ypk_1032	0.331058	0.00407056	Ups	DNA mismatch repair endonuclease MutH
	ypk_4152	0.338658	0.0189863	Ups	bifunctional DNA-formamidopyrimidine glycosylase/DNA-(apurinic or apyrimidinic site) lyase
	ypk_3783	0.368387	0.000712639	Ups	primosomal replication protein N
	ypk_1644	0.388672	0.0270615	Ups	type I-F CRISPR-associated endonuclease Cas1f
	ypk_1301	0.390069	0.0038513	Ups	exodeoxyribonuclease VII large subunit
	ypk_2085	0.426074	0.0126678	Ups	exodeoxyribonuclease III
	ypk_0427	0.729109	0.0437607	Ups	transposase
Cell cycle control, cell division, chromosome partitioning	ypk_1142	-0.447625	0.0393661	Down	fluoride efflux transporter CrcB
	ypk_2053	0.290043	0.00243451	Ups	septation protein A
	ypk_3525	0.319207	0.0464371	Ups	cell division protein FtsL
	ypk_2553	0.363535	0.000424006	Ups	iron-sulfur cluster carrier protein ApbC
	ypk_3030	0.604711	0.00225076	Ups	fluoride efflux transporter CrcB
Inorganic ion transport and metabolism	ypk_3697	-1.8896	0.00167252	Down	alpha-D-ribose 1-methylphosphonate 5-phosphate C-P-lyase PhnJ
	ypk_0281	-0.969687	1.49304e-09	Down	bacterioferritin
	ypk_1602	-0.656535	5.55553e-07	Down	DNA starvation/stationary phase protection protein Dps
	ypk_1001	-0.635375	4.148e-08	Down	twin-arginine translocation signal domain-containing protein
	ypk_3388	-0.583344	1.8367e-05	Down	catalase/peroxidase HPI
	ypk_3861	-0.580893	1.69893e-06	Down	sulfatase
	ypk_1800	-0.536526	0.000333329	Down	superoxide dismutase family protein
	ypk_1863	-0.45368	0.000935851	Down	superoxide dismutase [Fe]
	ypk_2438	-0.42985	0.000109376	Down	non-heme ferritin
	ypk_1411	-0.389366	0.0329813	Down	sulfate/thiosulfate ABC transporter ATP-binding protein CysA
	ypk_0089	-0.388914	0.0303051	Down	dipeptide ABC transporter permease DppB
	ypk_1619	-0.362643	0.0110054	Down	ring-hydroxylating oxygenase subunit alpha
	ypk_3411	-0.338614	0.00393991	Down	cytochrome-c peroxidase
	ypk_4235	-0.33663	0.0219121	Down	phosphate signaling complex protein PhoU
	ypk_2140	-0.306998	0.0067283	Down	zinc ABC transporter substrate-binding protein ZnuA
	ypk_2855	-0.269335	0.00818848	Down	catalase KatA
	ypk_2174	0.271537	0.0423126	Ups	C4-dicarboxylic acid transporter DauA
	ypk_2436	0.273801	0.0135596	Ups	copper homeostasis membrane protein CopD
	ypk_0272	0.293552	0.0319989	Ups	sulfurtransferase complex subunit TusD
	ypk_2936	0.374164	0.0450628	Ups	molybdate ABC transporter permease subunit
	ypk_2366	0.41617	0.0193581	Ups	FTR1 family protein
	ypk_2142	0.418028	0.00438014	Ups	zinc ABC transporter permease subunit ZnuB
	ypk_2251	0.466931	0.000785376	Ups	iron transporter
	ypk_0816	0.511547	0.0162697	Ups	ABC transporter substrate-binding protein (FepB)
	ypk_1462	0.551997	0.000281905	Ups	iron ABC transporter permease (ThiP)
	ypk_3409	0.556762	0.000169831	Ups	TonB-dependent receptor (FepA)
	ypk_2750	0.566127	0.0111353	Ups	iron ABC transporter permease (FepD)
	ypk_3875	0.573841	0.00010587	Ups	tellurite resistance TerB family protein
	ypk_0068	0.638917	0.0259725	Ups	ABC transporter ATP-binding protein
	ypk_1439	0.673786	3.09751e-07	Ups	Nramp family divalent metal transporter (MntH)
	ypk_3874	0.699932	2.68164e-09	Ups	TerC/Alx family metal homeostasis membrane protein
	ypk_3888	0.757886	0.00593797	Ups	hemin uptake protein HemP
	ypk_3889	0.880881	1.69795e-07	Ups	TonB-dependent hemoglobin/transferrin/lactoferrin family receptor (CirA)
	ypk_2749	0.976396	0.000288611	Ups	ABC transporter ATP-binding protein (FepC)
	ypk_2876	1.74333	0.0213515	Ups	phosphonate ABC transporter%2C permease protein PhnE
	ypk_2538	0.819052	0.000766377	Ups	IucA/IucC family siderophore biosynthesis protein
