# Supplementary material for: A secreted effector with a dual role as a toxin and as a transcriptional factor
Source: Nat Commun. 2022 Dec 16;13:7779. doi: 10.1038/s41467-022-35522-9 (PMC9755527; doi:10.1038/s41467-022-35522-9)
Supplement: Supplementary file 5 — Supplementary Data 2 [file 41467_2022_35522_MOESM5_ESM.xls]

## Sheet: Sheet1
Supplementary Data 2 | Bacterial strains and plasmids used in this study.
Strains or plasmids	Relevant characteristics*	Source
Strains
E. coli
S17-1λ pir	λ-pir lysogen of S17-1, thi pro hsdR hsdM+recA RP4 2-Tc::Mu-Km::Tn7	1
XL1 Blue	Host for expression vector pGEX6p-1	Novagen
BTH101	Host for bacterial adenylate cyclase two-hybrid system	2
BL21(DE3)	Host for expression vector pET28a	Novagen
DH5α	For in vitro and in vivo competition assays	Beyotime
ΔfhuAE. coli	fhuA gene deleted in E. coli BL21(DE3)	This study
E. coli (ftsZ-55-mvenus-56)	mvenus gene express GFP inserts between 55th and 56th amino acids of FtsZ in E. coli	3
Y. pseudotuberculosis
YPIII	Wild-type Y. pseudotuberculosis pIB1, Nalr	4
ΔcccR	cccR gene deleted in Y. pseudotuberculosis YPIII, Nalr	This study
ΔclpV1	clpV1 gene deleted in Y. pseudotuberculosis YPIII, Nalr	5
ΔclpV2	clpV2 gene deleted in Y. pseudotuberculosis YPIII, Nalr	5
ΔclpV3	clpV3 gene deleted in Y. pseudotuberculosis YPIII, Nalr	5
ΔclpV4	clpV4 gene deleted in Y. pseudotuberculosis YPIII, Nalr	5
ΔclpV1-4	All 4 clpV genes deleted in Y. pseudotuberculosis YPIII, Nalr	5
ΔfhuAYptb	fhuAYptb gene deleted in Y. pseudotuberculosis YPIII, Nalr	This study
Plasmids
pET28a	Expression vector with N-terminal hexahistidine affinity tag, Kmr	Novagen
pET28a-cccR	pET28a carrying cccR coding region, Kmr	This study
pET28a-cccR1-220	pET28a carrying cccR1-220 coding region, Kmr	This study
pET28a-cccR201-380	pET28a carrying cccR201-380 coding region, Kmr	This study
pET28a-cccRH192A	pET28a carrying cccRH192A coding region, Kmr	This study
pET28a-ftsZE. coli	pET28a carrying ftsZE. coli coding region, Kmr	This study
pET28a-ftsZYptb	pET28a carrying ftsZYptb coding region, Kmr	This study
pET28a-ftsZSL1344	pET28a carrying ftsZSL1344 coding region, Kmr	This study
pET28a-fhuAE. coli	pET28a carrying fhuAE. coli coding region, Kmr	This study
pET28a-fhuAYptb	pET28a carrying fhuAYptb coding region, Kmr	This study
pET28a-R-PcccR-cccR	PcccR-cccR coding region reversely inserted into pET28a, Kmr	This study
pET28a-R-PcccRm-cccR	PcccRm-cccR coding region reversely inserted into pET28a, Kmr	This study
pGEX6p-1	Expression vector with N-terminal GST tag, Ampr	Novagen
pGEX6p-1-cccR	pGEX6p-1 carrying cccR coding region, Ampr	This study
pGEX6p-1-cccRH192A	pGEX6p-1 carrying cccRH192A coding region, Ampr	This study
pGEX6p-1-cccR1-220	pGEX6p-1 carrying cccR1-220 coding region, Ampr	This study
pGEX6p-1-cccR201-380	pGEX6p-1 carrying cccR201-380 coding region, Ampr	This study
pGEX6p-1-ftsZYptb	pGEX6p-1 carrying ftsZYptb coding region, Ampr	This study
pDM4	Suicide vector, mobRK2, ori R6K, pir, sacB, Cmr	6
pDM4-PcccR::lacZ	For cccR promoter fusion to Yptb chromosome, Cmr	This study
pBBRMCS5-gfp	pBBRMCS5 carrying GFP coding region, Gmr	This study
pME6032	Shuttle vector, Tcr	7
pME6032-cccR	pME6032 carrying cccR coding region, Tcr	This study
pKT100	cloning vector, p15A replicon, Kmr	8
pKT100-clpV3	clpV3 expressed in pKT100, Kmr	5
pKT100-clpV4	clpV4 expressed in pKT100, Kmr	5
pKT100-cccR	cccR expressed in pKT100, Kmr	This study
pKT100-cccRH192A	cccRH192A expressed in pKT100, Kmr	This study
pKT100-fhuAE. coli	fhuAE. coli expressed in pKT100, Kmr	This study
pKT100-fhuAYptb	fhuAYptb expressed in pKT100, Kmr	This study
pKT25m	p15A origin of replication encoding CyaA1-224, Kmr	2
pKT25m-ftsZE. coli	ftsZE. coli expressed in pKT25m, Kmr	This study
pKT25m-ftsZYptb	ftsZYptb expressed in pKT25m, Kmr	This study
pKT25m-fhuAE. coli	fhuAE. coli expressed in pKT25m, Kmr	This study
pUT18cm	ColE1 origin of replication encoding CyaA225-399, Ampr	2
pUT18cm-cccR	cccR expressed in pUT18cm, Ampr	This study
pCas	CRISPR-Cas9 system plasmid used for in-frame deletion, Kmr	9
pTargetF	CRISPR-Cas9 system plasmid used for in-frame deletion, Cmr	9
pTargetF-ΔcccR	Construct used for in-frame deletion of cccR in Yptb, Cmr	This study
pTargetF-ΔfhuAE. coli	Construct used for in-frame deletion of fhuA in E. coli, Cmr	This study
pDM4-ΔfhuAYptb	Construct used for in-frame deletion of fhuA in Yptb, Cmr	This study
pBAD22a	Expression vector with arabinose promoter, Ampr	Novagen
pBAD22a-cccR	pBAD22a carrying cccR coding region, Ampr	This study
pBAD22a-cccRH192A	pBAD22a carrying cccRH192A coding region, Ampr	This study
*Nalr, Gmr, Kmr, Cmr, Tcr and Ampr represent resistance to nalidixic acid, gentamicin, kanamycin, chloramphenicol, tetracycline and ampicillin, respectively.
