# Supplementary material for: A secreted effector with a dual role as a toxin and as a transcriptional factor
Source: Nat Commun. 2022 Dec 16;13:7779. doi: 10.1038/s41467-022-35522-9 (PMC9755527; doi:10.1038/s41467-022-35522-9)
Supplement: Supplementary file 6 — Supplementary Data 3 [file 41467_2022_35522_MOESM6_ESM.xls]

## Sheet: Sheet1
Supplementary Data 3 | Primers used in this study.
Primers	5’-3’ sequence *	Function
cccR-F-BamHI	CGGGATCCATGCCTAAATTTAATCACTATG	To generate pET28a-cccR, pGEX6p-1-cccR and pKT100-cccR
cccR-R-SalI	GCGTCGACTCAAAAATCTGGAATAAACCCC	pUT18cm-cccR
cccR1-220-F-BamHI	CGGGATCCATGCCTAAATTTAATCACTATG	To generate pET28a-cccR1-220 and pGEX6p-1-cccR1-220
cccR1-220-R-SalI	GCGTCGACTCAACTGGTTTTCACATTAAAACCGTACTTTAT
cccR201-380-F-BamHI	CGGGATCCACAGTGCGCCTGCTGACTTATTCTTTG	To generate pET28a-cccR201-380 and pGEX6p-1-cccR201-380
cccR201-380-R-SalI	GCGTCGACTCAAAAATCTGGAATAAACCCC
cccRH192A-1F-BamHI	CGGGATCCATGCCTAAATTTAATCACTATG	To generate pET28a-cccRH192A and pGEX6p-1-cccRH192A
cccRH192A-1R	GTTTTGGTTGGATTGCTCCATTTGGTAAT
cccRH192A-2F	ATTACCAAATGGAGCAATCCAACCAAAAC
cccRH192A-2R-SalI	GCGTCGACTCAAAAATCTGGAATAAACCCC
cccR-F-SacI	TCCGAGCTCTATGCCTAAATTTAATCACTATG	To generate pME6032-cccR
cccR-R-BglII	GAGATCTTCAAAAATCTGGAATAAACCCC
ΔcccR-sg20-F-SpeI	GTCCTAGGTATAATACTAGTGCTCTCGCACATCATCGTTTGTTTTAGAGCTAGAAATAGC	To generate Yptb-ΔcccR
ΔcccR-sg20-R	CTCAAAAAAAGCACCGACTCGG
ΔcccR-1F	CCGAGTCGGTGCTTTTTTTGAGGAAAGTAGTAGGGAGATGGTGCTG
ΔcccR-1R	AGACGCAGGTGCCTTAGTAACTCA
ΔcccR-2F	TGAGTTACTAAGGCACCTGCGTCTTTAGTTGATCGTGGCCTTTTACAA
ΔcccR-2R-SalI	ACGCGTCGACGAGCGTGAAGGGAACATAACAGAA
fhuAE. coli-F-BamHI	CGGGATCCATGGGTCGCGGATCCATGGCGCGTTCCAAAACTGCT	To generate pET28a-fhuAE. Coli, pKT25m-fhuAE. coli and pKT100-fhuAE. coli
fhuAE. coli-R-SalI	GCGTCGACTACCCGGGGATCCTTAGAAACGGAAGGTTGCGGTT
ΔfhuAE. coli-sg20-F-SpeI	GTCCTAGGTATAATACTAGTTTCACGTAATGAGAAGATGGGTTTTAGAGCTAGAAATAGC	To generate ΔfhuAE. coli
ΔfhuAE. coli-sg20-R	CTCAAAAAAAGCACCGACTCGG
ΔfhuAE. coli-Up-F	CCGAGTCGGTGCTTTTTTTGAGACCAGACGCCAACACCGCT
ΔfhuAE. coli-Up-R	AGCGGTAACGGTGATAGTGTCTTCT
ΔfhuAE. coli-Down-F	AGAAGACACTATCACCGTTACCGCTTAAAGTGGGAAGTTATACGGTCGTG
ΔfhuAE. coli-Down-R-SalI	ACGCGTCGACCAGCGAGATAGCTTCCTCAACTTTT
ΔfhuAYptb-Up-F-BglII	GAAGATCTGTAAAGTGCTCACCGATTATCTCCT	To generate pDM4-ΔfhuAYptb
ΔfhuAYptb-Up-R	GGACCATGAAGATGCGGATAAA
ΔfhuAYptb-Down-F	TTTATCCGCATCTTCATGGTCCAGATAGCGGCGTTTACCTGTATCAG
ΔfhuAYptb-Down-R-SalI	GCGTCGACGGTAAGGTTGGCGAGACCATAGA
fhuAYptb-F-BglII	GAAGATCTATGGGTATCAACACGATGAATCAGT	To generate pKT100-fhuAYptb
fhuAYptb-R-SalI	GCGTCGACTCAGAAGTCCATGGAGACGGATAAT
cccR-F-XbaI	GCTCTAGAATGCCTAAATTTAATCACTATG	To generate pBAD22a-cccR
cccR-R-HindIII	CCCAAGCTTTCAAAAATCTGGAATAAACCC
cccRH192A-1F-BamHI	GCTCTAGAATGCCTAAATTTAATCACTATG	To generate pBAD22a-cccRH192A
cccRH192A-1R	GTTTTGGTTGGATTGCTCCATTTGGTAAT
cccRH192A-2F	ATTACCAAATGGAGCAATCCAACCAAAAC
cccRH192A-2R-SalI	CCCAAGCTTTCAAAAATCTGGAATAAACCC
ftsZE. coli-F-BamHI	CGGGATCCATGTTTGAACCAATGGAACTTACCA	To generate
ftsZE. coli-R-SalI	GCGTCGACTTAATCAGCTTGCTTACGCAGGAAT	pET28a-ftsZE. Coli and pKT25m-ftsZE. coli
PcccR-F-SalI	CCCAAGCTTGAGATTACTCCTGTTATCTCTGGTTG	To generate pDM4-PcccR::lacZ
PcccR-R-XbaI	CTAGTCTAGACATAAAGTTAGATTATCTCAAACATGTAAA
PcccR-F-5’Biotin	GAGATTACTCCTGTTATCTCTGGTTG	For EMSA
PcccR-R	CATAAAGTTAGATTATCTCAAACATGTAAA
PcccR-cccR-F-SalI	ACGTCGACACGAGATTACTCCTGTTATCTCTGGTTG	To generate pET28a-PcccR::cccR
PcccR-cccR-R-BamHI	CGGGATCCTCAAAAATCTGGAATAAACCCCT
Up-PcccRm-cccR-F-SalI	GCGTCGACATGCCTAAATTTAATCACTATG	To generate pET28a-PcccRm::cccR
Up-PcccRm-cccR-R	TGATTAAATTTAGGCATAAAGTTAGATTATCTCA
Down-PcccRm-cccR-F	TGAGATAATCTAACTTTATGCCTAAATTTAATCA
Down-PcccRm-cccR-R-BamHI	CCCGGATCCTCAAAAATCTGGAATAAACCC
ftsZSL1344-F-BamHⅠ	CGGGATCCATGTTTGAACCTATGGAACTAACCA	To generate pET28a-ftsZSL1344
ftsZSL1344-R-XhoⅠ	CCGCTCGAGTTAATCAGCTTGCTTACGCAG
ftsZYptb-F-BamHI	CGGGATCCATGTTTGAACCTATGGAACTAACCA	To generate pET28a-ftsZYptb, pGEX-6P-1-ftsZYptb and pKT25m-ftsZYptb
ftsZYptb-R-XhoⅠ	CCCTCGAGTTAATCGGCTTGCTTGCGC
fepD-F	CCGAATGGCAGTGGTAAATC	RT-PCR
fepD-R	ATCAGGTCGCTGCCGTCT
fepA-F	AGCGTGGGCGGTAATGTT	RT-PCR
fepA-R	CAAGCCGCTAATCCACGAA
rhbC-F	CACTCCAGACCAAGACCGAAT	RT-PCR
rhbC-R	CCAAATAGACGGGCAGCAT
cirA-F	TTGCCTATGAAACCGTGGAT	RT-PCR
cirA-R	GTCGCTTTGACGAATGTTGC
bfr-F	TGAATAAACTGCTCGGAAACG	RT-PCR
bfr-R	GCGTGCTTCATTTCGTCTAT
ftn-F	CTCTGGTGGGTAATAGCGG	RT-PCR
ftn-R	CAGGTGGAGCCGTAATCGT
fimA-F	CAGGGAGAAGTCGCAGAACA	RT-PCR
fimA-R	GCCACCGAGTTGACTTGATT
fimC-F	TTCCTTTCGCACTGACACCA	RT-PCR
fimC-R	AAACGGACAACTTGCCCAC
cirA-F	CGGTATTTATGCCGTTGGAG	RT-PCR
cirA-R	TGGTATCGTCGGGCAATCTTA
fliH-F	GATGGCAGGCTTTCAGGAG	RT-PCR
fliH-R	TGATAGCCTTCCTCTTTCCCT
araB-F	GCGTTCCTCGCAGCATTAG	RT-PCR
araB-R	GGCGGTGTAGGTGTCAGTAA
scb-F	ATTTGGGCATTGTAAGTTCATC	RT-PCR
scb-R	ACTGTCCTCGGCTTTCCCT
hsdM-F	GGCTACTTTATTGCCTACGAT	RT-PCR
hsdM-R	ATCAAAGTCGGATGTGGAAT
lysR-F	TAATAAATCAAGGAGGCGCG	RT-PCR
lysR-R	CAGAGATGACTATCACCCAACAAT
tssB-F	GATGGGCGATTACAGCAACG	RT-PCR
tssB-R	CGACGGCTGTATCGGTGTTA
phaP-F	AATGAACCGCTGTTGTGCGA	RT-PCR
phaP-R	GTCCCTGGCTGTCATCTGTA
*Underlined sites indicate restriction enzyme cutting sites added for cloning. Letters in boldface denote the annealing regions for overlap PCR.
