# Supplementary material for: A secreted effector with a dual role as a toxin and as a transcriptional factor
Source: Nat Commun. 2022 Dec 16;13:7779. doi: 10.1038/s41467-022-35522-9 (PMC9755527; doi:10.1038/s41467-022-35522-9)
Supplement: Supplementary file 8 — Source Data [file 41467_2022_35522_MOESM8_ESM.xls]

## Sheet: Fig. 1e
Figure 1e
	Solid
WT/E.colli	2.24278	2.34278	2.55614
ΔcccR/E.colli	0.994251	0.89425	0.824616
ΔcccR (cccR)/E.colli	3.78105	3.58105	3.91256
ΔcccR (cccRH192A)/E.colli	0.90659	0.856349	1.15698

## Sheet: Fig. 1f
Figure 1f
	Liquid
WT/E.colli	18.2012	18.5012	18.9055
ΔcccR/E.colli	3.63898	3.83898	4.04514
ΔcccR (cccR)/E.colli	16.7733	16.0733	16.5662
ΔcccR (cccRH192A)/E.colli	4.05689	5.16359	4.8561

## Sheet: Fig. 1g
Figure 1g
	Solid (separated)
WT/E.colli	10.9612	10.0612	9.90256
ΔcccR/E.colli	4.90354	4.20354	4.01235
ΔcccR (cccR)/E.colli	13.6774	13.0774	12.8695
ΔcccR (cccRH192A)/E.colli	6.35698	4.86972	6.56398

## Sheet: Fig. 2a
Figure 2a

## Sheet: Fig. 2b
Figure 2b

## Sheet: Fig. 2d
Figure 2d
Time (h)	ΔfhuA+PBS			ΔfhuA+CccR			ΔfhuA(fhuA)+CccR
0	0.12025	0.12025	0.12025	0.11635	0.13635	0.125436	0.1196	0.139596	0.149596
2	0.19264	0.19264	0.19264	0.20672	0.206799	0.223658	0.24768	0.26769	0.24769
3	0.3107	0.339627	0.305989	0.3185	0.336599	0.363655	0.35875	0.33875	0.34875
4	0.52845	0.698953	0.539856	0.546	0.54637	0.546969	0.26055	0.32597	0.29366
5	1.04975	1.13266	1.1159	1.00945	1.12366	1.19655	0.1864	0.192253	0.182547
6	1.4521	1.4521	1.4521	1.42675	1.42675	1.42675	0.1981	0.156542	0.1781
7	1.6276	1.6276	1.6276	1.70434	1.69856	1.79434	0.196533	0.198257	0.193667
8	1.89085	1.836	1.9564	2.14696	2.06953	2.16388	0.183376	0.193399	0.190236
9	1.88565	1.86798	1.8599	2.23968	2.28937	2.3294	0.180735	0.218562	0.20735

## Sheet: Fig. 2f
Figure 2f
	WT			ΔcccR
WT	18.2012	18.5012	18.9055	3.63898	3.83898	3.94514
ΔfhuA	1.68599	1.58599	2.05612	2.01275	2.21275	2.35451
ΔfhuA (fhuA)	6.1487	6.24869	6.32655	1.93264	1.90264	1.9651

## Sheet: Fig. 3a
Figure 3a

## Sheet: Fig. 3c
Figure 3c

## Sheet: Fig. 3d
Figure 3d
	GTPase activity (%)
FtsZ	100	100	100
10：1	55.3425	55.6568	58.3565
5：1	29.3151	29.7587	27.5657
2.5:1	13.6986	13.1904	15.6562
1：1	6.0274	4.39678	2.56567
CccRH192A	89.6552	84.2448	76.366

[truncated: 33 more sheets: Fig. 3e, Fig. 5a, Fig. 5c, Fig. 5d, Fig. 5e, Fig. S1a, Fig. S1c, Fig. S2a, Fig. S2c, Fig. S2d, Fig. S3a, Fig. S3b, Fig. S3d, Fig. S4a, Fig. S4b, Fig. S5a, Fig. S5b, Fig. S5d, Fig. S6a, Fig. S6b …]
